# Supplementary material for: Correlations of left ventricular systolic function indices with aortic root systolic excursion (ARSE): A cross-sectional echocardiographic study
Source: PLoS One. 2018 Nov 6;13(11):e0206199. doi: 10.1371/journal.pone.0206199 (PMC6219773; doi:10.1371/journal.pone.0206199)
Supplement: S1 Dataset — (XLS) [file pone.0206199.s001.xls]

## Sheet: Sheet1
No	Age (Years)	Sex	Weight (kg)	Height (m)	Aorta (cm)	Heart Rate	Echocardiogram	LVEDd (mm)	LVEDs (mm)	SIVd (mm)	PPd (mm)	Mitral Valve	E wave (m/s)	Vp E (cm/s)	A wave (m/s)	A duration (s)	Pulmonary Valve	S wave (cm/s)	D wave (cm/s)	Ap wave	Ap duration (s)	TDI lateral	Sa' wave	Ea' wave	Aa' wave	LV Systolic function	Simpson (%)	Teicholz (%)	FS (%)	ITV Ao (cm)	MAPSE (mm)	ARSE (mm)	AROD (cm/s)
1	59	F	72	1.7	2.89	112		66.85	57.1	11.75	12.75		1.03		0.25	0.078											28.7	28.7	13.87	13.58	9.55	3.7	1.66
2	64	M	72	1.86	3.55	86		73.55	66	8.5	7.4		0.86		0.29	0.108											17.85	22.23	10.55	7.42	6.8	5.17	1.57
3	56	M						42.47	24.93	13.53	12.17		0.62	55.56	0.6	0.116											71.65	72.34	41.22	18.1	10.8	8.63	2.87
4	48	M			3.66	83		55.65	36.55	12.6	13.15		0.73		0.42	0.138											55.37	62.78	34.36	13.99	7	8.37	2.45
5	59	M	84	1.79	3.06	71		54.9	28.7	7.7	8.3		0.57	39.67	0.66	0.144											70.53	78.8	48	17.9	13.5	12.6	2.13
6	61	M	72	1.67	3.77	62		53.6	35.1	9.6	9.6		0.56	110.13	0.69	0.156											73.6	68.7	38.9	17.7	11.2	10	1.95
7	52	M	113	1.74	3.83	82		43	26.2	11.4	10.8																83.24	73.79	42.67	18.99	14.33	8.9	2.31
8	30	F			3.26	78		72.1	49.4	10.2	10.9		1.53	58.54	0.8	0.13		52.17	90.31		0.144						55.75	57.97	31.56	30.5	12.2	9.2	2.4
9	30	M	85	1.85	2.63	65		45.6	32.8	6.7	8.4		0.82	51.25	0.32	0.186		30.25	42.09		0.196						58.55	56.92	29.79	21.17	15.97	9.6	1.94
10	58	M	85	1.76	3.26	49		56.2	32.6	11.4	10.1		0.69	68.29	0.6	0.156		19.83	23.38		0.18						70	72.38	42.02	26.9	16.7	12	1.35
11	42	F	72	1.67	2.91	74		41.3	28	7.6	8.4		0.47	59.85	0.47	0.12					0.234						60.28	61.02	32.37	17.54	16.4	8.2	1.995
12	80	M	80	1.78	3.77	55		46.4	24.4	10.7	10.6		0.6	54.34	0.6	0.196		40.06	40.06		0.196						65.92	76.86	45.5	25.14	13	7.1	0.62
13	42	F		1.6	2.58	86		47.6	29.1	7.2	6.7		0.78	107.89	0.58	0.174		19.42	39.93		0.138						69.5	74.26	43.33	27.19	14.8	11.8	3.06
14	13	F	48.5		2.36	70		43.8	28.4	6.4	6.2		0.95		0.5	0.147		17.93	19.78		0.078						65	64.76	35.31	25.1	18.1	10.3	2.14
15	27	F	70	1.59	2.37	78		46.8	29.3	7.6	7.6		0.64		0.46	0.129		43.4	42.5		15.7						69.29	67.43	37.42	22.55	15.6	11.5	2.56
16	33	M	75	1.93	2.49	70		53.5	27.3	6.4	6.9		0.8	52.85	0.42	0.128		29.68	32.4		0.184						79.75	77.28	48.94	25.18	14.7	13.3	2.07
17	75	F	47	1.68	3.26	96		42.3	21.9	8.9	9.5		0.53	95.6	1.2	0.17		73.65	38.14		0.189						80.81	79.05	47.54	40.48	15.4	10.5	3.35
18	56	F	58	1.65	2.26	71		52.7	42	11.3	11.3		0.95	42.89	0.4	0.132		18.3	78.64		0.213						47.44	41.37	20.42	19.37	8.3	5.5	1.14
19	76	F	80	1.47	3.1	73		48.7	29	6.6	6.6		0.74	54.11	0.72	0.182		50.45	40.56		0.237						68.15	71.18	40.58	21.31	16.5	8.5	1.77
20	33	M	99	1.8	2.97	67		49.9	29.7	8.7	9.5		0.71	78.71	0.58	0.159		16.58	15.38		0.21						73.73	71.6	41.11	20.97	14.2	12	2.06
21	70	F	65	1.6	3.03	51		56.3	32	7.7	8.3		0.51	58.24	0.91	0.168		24.24	13.85		0.162						74.89	73.63	43.14	25.93	13.1	13	1.57
22	41	M	76	1.65	2.54	60		43.5	26.1	6	7.9		0.56	105.34	0.71	0.162		46.25	37.35	19.79	0.183						67.38	63.93	34.56	25.52	15.3	9.6	1.28
23	76	F	98	1.57	2.75	78		57	38	8.5	10.6		0.54		0.94	0.147		27.62	35.07	18.85	0.152						56.6	58.31	31.52	27.07	14.5	9.4	2.095
24	72	M	80	1.79	3.48	100		74.3	62.6	4.7	5.9		0.72	46.57	0.29	0.168				18.85	0.171						31.32	32.03	15.73	12.55	8.8	4.8	2.397
25	64	F	62	1.58	2.42	57		49.1	25.5	8.1	7.6		0.85	70.35	0.88	0.136		62.32	37.59	27.2	0.196						77.99	79.09	47.94	36.51	18.1	13.1	1.89
26	64	F	88	1.52	3.26	46		56	35.2	6.9	7.7		0.92	43.6	0.65	0.194		62.25	49.54		0.389						78.46	66.14	37.08	27.81	22.8	14.3	1.71
27	55	F	55	1.65	2.62	73		49.4	27.2	6.6	7.1		0.82	33.6	0.73	0.154		50.72	52.88		0.228						63.83	75.52	44.89	27.83	12.7	9.5	1.72
28	20	M	45		2.55	92		80.9	53.4	9.5	10.3		1.47	117.75	0.51	0.108		30.05	71.59	24.48	0.222						51.85	57.57	31.53	22.48	17.2	10.2	4.85
29	40	F	91	1.73	2.6	55		52.5	32.5	5.7	5.7		1.12	65.54	0.77	0.198		38.58	26.71	18.78	0.124						71.4	68.34	38.45	28.94	17.1	10.5	1.5
30	32	M	72	1.77	3.15	75		48.4	32.95	6.8	6.3		0.78	66.88	0.56	0.162		32.64	61.33	20.77	0.182						63.3	59.97	31.98	22.33	15.1	11.9	1.93
31	54	F	70	1.5	2.54	47		55	37.3	7.7	7.9		0.62	25.2	0.75	0.184		28.06	42.52	16.66	0.244						61.16	59.8	32.2	25.35	13.5	10.9	1.66
32	78	M	80	1.53	3.08	46		43.1	25.1	9.6	9.1		0.42	47.85	0.54	0.147		14.91	24.55	15.34	0.156						64.03	61.04	32.46	30.25	11.3	8.3	1.79
33	59	F	65	1.57	2.23	58		46.6	23.95	8.6	8.3		0.63	109.84	0.59	0.165		47.48	31.29	26.44	0.128						67.27	79.84	40.48	24.31	11.8	11.43	1.92
34	33	M	84	1.8	3.03	96		53.1	38.6	8	8		0.59	42.02	0.45	0.162		51.44	25.72	29.68	0.138						52.29	52.55	27.23	14.07	9.72	8.34	2.01
35	48	F	90	1.7	2.86	80		53.7	33.9	9.1	8.9		0.51	74.6	0.65	0.171		16.66	12.71	14.91	0.146						65.18	66.43	36.83	24.45	9.8	9.94	2.24
36	58	F			3.31	80		54.6	35.1	8.3	7.2		0.7	43.5	0.72	0.128		34.13	28.69	25.47	0.165						62.38	64.51	35.6	20.27	14.1	13.2	3.35
37	83	M	80	1.68	3.19	68		59.1	41	13	12.8		0.93	53.08	0.59	0.114		25.87	50.42	36.39	0.214						55	59.73	32.37	25.75	11.9	7.5	0.98
38	61	F	68	1.57	2.68	99		43.3	20.3	7.6	8.2		0.52	121.91	0.92	0.16		20.77	12.36	24.73	0.128						83.4	84.4	53.14	21.63	16.9	10.1	3.36
39	39	M	98	1.7	2.97	61		57.4	38.6	10	10.3		0.41	49.68	0.65	0.14		36.83	27.18	14.47	0.136						60.38	60.26	32.86	16.94	14.1	9.9	1.78
40	87	F	83	1.65	2.96	100		53.2	32.7	10.9	10.3		0.99	63.92	0.3	0.153		27.71	27.71	15.61	0.198						76.64	68.58	38.5	30.43	11.1	6.8	1.71
41	70	M	70	1.75	3.66	56		60.4	36.2	8	7.4		0.55	65.27	0.65	0.177		44.28	45.15	24.99	0.237						68.25	69.63	40	20.48	10.8	9.3	1.2
42	47	F	138	1.67	2.82	105		50.8	28.2	12.7	13.1		1.21	49.42		0.184		15.58	29.68	27.82	0.269						72.98	74.44	43.13	26.12	14.4	11.4	4.92
43	31	F	90	1.8	2.51	74		52.9	29.7	8	7.7		1.03	121.66	0.8	0.176		60.5	46.47	32.66	0.234						86.99	74.59	43.79	28.55	18.1	12	2.19
44	32	M	68	1.65	2.37	76		41.8	24.2	6.6	6.6		0.65	62.37	0.56	0.189		42.63	38.31	21.04	0.186						75.37	73.52	42.14	20.32	16.4	8.7	2.36
45	76	M	76	1.65	3.25	53		49.7	32.9	12.7	11.3		0.52	47.3	0.78	0.165		10.02	15.21	13.73	0.243						60.62	64.23	34.04	22.33	11.3	8.7	0.91
46	53	M	78	1.67	2.97	90		38.5	25.7	13.7	14.5		0.68	20.17	0.35	0.129		43.85	34.64	22.8	0.186						56.1	57.1	29.74	9.72	6.4	4.6	0.61
47	58	M	82	1.78	2.63	65		46.3	26.9	10.1	10.1		0.7	65.83	0.89	0.138		35.51	44.28	19.73	0.225						74.26	73.33	42.48	24.4	12.6	11.2	1.67
48	29	M	70	1.82	2.68	74		45.5	27.4	7.8	7		0.79	79.58	0.48	0.141		37.09	52.92	23.99	0.215						71.51	70.44	39.77	19.96	14.1	9.85	1.81
49	77	M						51.4	38.5	11.3	9.5		0.64	137	1.03	0.182							0.086	0.121	0.141		60	60	27.55	25	17.5	10.7	3.83
50	67	F						30.7	20.6	10.7	10.3		0.419	153	1.01	0.135		37.5	97.7	11.2	0.337		0.269	0.121	0.207		63	62.9	32.9	23.55	16.3	7.54	3.785
51	70	F	60	1.53				38.5	27.6	9.07	9.07		0.496	66.5	0.602	0.168		64.8	90.9	82.9	0.334		0.088	0.07	0.178		60	55.3	28.2	20.6	13.85	9.51	1.82
52		F	74	1.63				46.6	31.3	9.52	8.8		0.747	44.8	0.733	0.145		67	59.1	111	0.317		0.075	0.081	0.126		61	61.3	32.8	24.25	15.9	7.82
53	46	F	73	1.51				49	34	9.07	9.52		0.88	64.5	0.775			110	72.27	117	0.31		0.113	0.111	0.227		71	71.2	40.6	28.4	16.6	10.55
54	39	M	65	1.68				49.2	30.5	11.1	7.83		0.81	78.9	0.517	0.196		87.5	64.8	101	0.2395		0.091	0.167	0.085		68	67.9	37.9	24.1	13.85	10.7	1.51
55	76	F		1.54				42.1	26.3	9.77	8.5		0.621	70.5	0.768	0.2395		68.2	62.5	135	0.344		0.0635	0.1385	0.0825		70	69.65	37.4	36.4	15.55	9.12	1.17
56	36	M	98	1.85				33.9	19.5	10.85	10.3		0.546	144.5	0.577	0.123		81.8	64.4	128	0.256		0.132	0.159	0.126		75	74.6	42.4	22	14.3	14.65	4.56
57	90	M	74	1.72	2.96	89		63.8	52.9	7.9	9.1		0.84		0.6	0.126											23.83	34.71	17	13.51	8.4	5.85	2.08
58		M			2.9	78		45	22.2	20.5	18.1		0.76		0.95	0.135											76	75.8	44.71	21.98	14.1	10.9	2.63
59	52	F			2.55	78		58.4	28.8	9	8		0.91		0.85	0.132											81	81.4	50.8	22.55	15.5	12.97	2.87
60	40	M			2.59	84		54.7	29.2	9.3	10		0.76		0.93	0.153											80	77.4	46.62	23.02		12.6	3
61	43	M	88	1.74	2.96	74		52.6	29.3	7.9	7.3		0.54		0.49	0.126											75	75.12	44.27	21.16		9.4	1.84
62	25	F	55	1.63	2.11	74		48.9	31.1	6	6		0.59		0.6	0.111											66	65.77	36.25	19.9		9.5	2.08
63	48	M	85	1.7	3.2	56		53.1	37.1	8	8		0.58		0.67	0.156											56	57.45	30.48	20.88	15	12.3	2.07
64	39	M	76	1.6	2.47	62		43	21	7.8	7.8		0.76		0.69	0.138											82	82.74	51.26	24.98	17.9	11.3	1.79
65	72	F			2.68	62		57.7	36.5	6.3	7.4		0.63		0.86	0.12											65	66.32	37.13	23.62	12.1	8.8	1.53
66	75	F						41.2	23	9.5	7.9		0.51	110	0.93								0.114	0.094	0.181		76	75.9	44.2	28.65	17.45	11.3	2.985
67	68	M	78	1.75				52	28.6	13.1	12.3		0.745	79.3	0.944								0.112	0.109	0.124		76	76	45	38.25	19.9	12.3	2.56
68	66	F	82	1.61				52	29	14.3	13.1		0.779		1.46								0.062	0.072	0.098		75	75.2	44.2	79.7	16.8	9.52	5.39
69	44	F	80	1.55				50	32.5	7.93	7.93		0.656	77.95	0.614	0.142							0.086	0.109	0.0895		64	63.9	34.9	31.1	12.97	9.65	1.87
70	51	F	106	1.55				53.1	32.9	9.52	8.33		0.866	144.5	1.24	0.165							0.1025	0.0805	0.1705		68	67.8	38.1	27.5	15.15	11.5	2.17
71	82	F	70	1.55				39.4	23.6	11.3	11.8		0.454	58.1	0.768								0.133	0.153	0.094		72	71.5	40.2	17.2	19.97	7.03	1.113
72	21	F	65	1.6	2.28	77		46.3	32	6.9	6.9		0.86		0.42	0.094											62	62.13	33.52	16.19		10.7	2.36
73	30	F			2.68	103		47.9	23	6.4	6.4		0.85		0.58	0.102											83	82.65	51.65	13		8.9	3.91
74	48	M	92	1.78	4.3	77		51.5	34.6	9.9	10.6		0.56		0.69	0.15											62	61.99	33.74	17.94		12.7	1.77
75	44	M			3.08	62		53.7	33.7	7.4	6.3		0.44		0.51	0.135											67	66.45	37.04	17.46		13.2	1.76
76	78	F			2.97	117		45.7	26.3	8.6	8		0.49		0.88	0.138											79	78.59	47.27	21.52		11.6	3.14
77	70	F	78	1.65	2.96	64		40.9	22	10.2	10.8		0.41		0.89	0.135											68.04	78.88	46.06	17.05	11.6	7	1.36
78	51	F	155	1.7	2.43	86		56.2	36.4	9.6	10.9		0.87		0.74	0.144											64	63.55	35.01	20.81	12.1	8.7	2.12
79	86	M	68	1.72	3.69	50		47.2	27.8	7.9	8.5		0.32		0.45	0.138											71	71.42	40.42			13.9	1.77
80	64	F	92	1.72	2.77	77		45.9	30.7	6.6	7.1		0.55		0.69	0.162											67	66.64	37.32	25.53		8.9	2.15
81	83				2.74	84		54.3	27.4	7	7.2		0.72		0.88	0.15											77.33	75.91	45.18	30.17		12.4	3.77
82	59	M	72	1.75	3.2	76		59.4	38.3	6.9	7.4		0.32		0.49	0.124											64.19	62.61	34.29	17.91		9.7	1.72
83	54	F	75	75	2.8	55		53.7	28.6	5.7	5.7		0.67		0.58	0.108											78	77.75	46.81	22.98		12.3
84	7	F			2.18	86		46.3	31	5.2	7		0.74		0.48												62	58.74	31.01	13.93		9.2	2.28
85	53	F			2.3	75		49.8	33.2	9.6	7.7		0.83		0.54												67	66.93	37.26	20.41		12.1	2.42
86	62	M			3.03	71		38.8	24	10.9	10.9		0.32		0.74	0.154											69	71.46	40.25	20.34		9.1	2.25
87	48	M	91	1.76	3.14	64		55.3	34.2	8.2	9.1		0.59		0.47	0.141											68	67.85	38.3	37.44		10.9	1.85
88	69	F	60	1.65	2.76	65		54.9	42.1	8.9	8.3		0.47		0.69	0.126											41.91	42.28	21.28	21.39		6.4	1.23
89	48	F			2.68	124		52.6	36	12.6	13.7		1.49														60	59.25	31.83	25.3		8.4	3.54
90	30	F	60	1.66	3.44	111		37.1	24.2	10.2	11.3		0.61		0.78	0.108											65	64.03	34.28			7.89	2.78
91	13	F	48	1.58	2.1	71		44.6	27.1	6.1	6.6		0.93		0.53	0.129											69	68.25	37.93	23.96	18.9	10.3	1.995
92	39	F	80	1.6	2.63	70		48	26.8	10.9	8		0.91		0.72	0.129											76	75.88	44.71	19.24		11.3	2.14
93	73	F			2.96	66		46.3	17.7	8	9.7		1.18		1.35	0.142											87	86.67	56.53	26.87		9.6	1.86
94	51	M	67	1.68	3.19	112		59.4	46.6	10.9	10.2		0.97		0.29	0.066											22.07	37.46	18.64	10.56		3.4	1.28
95	39	F			2.72	125		53.7	36.6	9.1	8.6		0.92		0.42	0.096											60.1	59.81	32.07	16.31		9.4	6.95
96	61	F	70	1.56	2.6	63		50.2	26.6	7.3	6		0.47		0.79	0.14											78	78.47	47.28	17.54		10.9	1.6
97	57	M			3.49	61		54.4	28.2	8.7	10.8		0.35		0.62	0.162											79	77.14	46.295	19.5		11.9	1.67
98	55	M	80	1.89	3.92	111		73.9	60.6	12.6	12.6																36.2	40.45	20.42			5.6	1.85
99	70	F	58	1.6	2.8	60		49.9	25.2	6.6	7.6		0.82		0.74	0.216											83.64	70.56	40.497	29.38		13	1.56
100	78	F	55	1.6	3.03	81		45.1	33.7	7.4	9.7		0.27		0.72	0.126											78.63	57.08	29.98	21.27		6.6	1.17
101	40	F			2.62	106		56.8	47.2	14	13.4		0.82		0.3	0.07											24.73	38.03	18.72	12.05		5.6	2.09
102	28	F			2.6	66		55.6	29.6	7.9	6		0.77		0.61	0.144											76	76.07	45.29	25.62		12.1	2.27
103	35	M	68	1.68	3.25	97		49.4	33.2	16.2	13.4		0.72		0.76	0.102											60.9	58.17	30.79	24.28		13.6	3.87
104	61	M	68	1.62	2.28	68		47.05	26.9	6.4	9.4																70	70.6	40.03	19.51		7.4	1.16
105	30	F			2.74	95		53.1	38.3	8	7.4		0.6		0.74	0.114											55	55.59	29.2	18.06		12.2	3.28
106	50	M			2.97	80		58.3	32.6	7.4	8.6		0.72		0.84	0.195											64.78	71.11	41.04	26.92		13.9	3.16
107	42	F			3.08	70		40.5	25.4	16.3	13.9		1.15		0.93	0.155		52.61	35.51	21.04	0.172						70.84	69.92	39.49	35.44		9.1	1.94
108	41	F			2.8	96		55.4	50.3	9.2	8.85		0.6	40.9	0.54	0.092											23.85	20.11	9.26	8.195		4	0.695
109	80	F			3.43	87		53.1	44.3	7.7	8.3		0.79		0.33	0.138											26.35	31.3	15.09			5.1	1.79
110	30	M	68	1.72	3.17	88		53.2	32	6.2	8.05		0.96		0.58	0.123											69	69.79	39	20.06	18.97	17	5.51
111	69				3.77	68		58.3	45.1	7.4	9.7		0.76		0.72	0.141											61.77	49.92	26	18.75	13.3	10.9	2.01
112	25	F			3.07	150		56.5	50.2	8.1	9.1		1.3		0.38	0.078											30.05	23.795	11.16	13.14		4.5	2.63
113	20	F	72	1.62	3.43	74		60.5	47.4	5.7	7.4		0.88		0.46	0.15											56.6	50.69	26.07	28.31	15.9	15.1	3.5
114	58	F	65	1.6	2.51	55		46.8	28	8.6	8		0.53		0.47	0.174											70	70.93	40.24	23.53		10.3	1.52
115	55	F			2.55	82		49.2	23	10.2	11.5		0.42		0.74	0.15											84	83.45	52.58	22.96	13.8	10.2	2.11
116	45	M			3.25	80		52.9	28.9	12.7	12.7		0.74		0.57	0.117											76	76.26	45.33	18.99	12.7	10.95	2.48
117	33	M	77	1.53	2.06	80		51.4	28.4	6	4.8		0.94		0.79	0.093											75	75.68	44.71	18.41		9.3	2.1
118	26	M			3.6	76		54.8	38.2	7.5	8.1		0.43		0.43	0.108											57	57.23	30.39			9.7	2.34
119	69	M			3.57	70		62	54.44	12.4	10		0.33		0.55	0.15											30.69	25.77	11.91	14.32		7.3	2.43
120	30	F	70	1.55	2.63	80		52.2	30.1	8	5.6		0.83		0.43	0.126											73	73	42.34	19.77		12.9	3.24
121	19	M			2.37	63		46.4	25.7	7.1	7.1		1.25		0.38	0.153		58.81	72.3	16.19	0.093						75	75.88	44.57	22.54		15.1	2.17
122	22	M	71	1.75	2.42	71		53.2	34	7.4	7.4		0.87		0.52	0.135											65	65.22	35.97	17.88		11	1.396
123	44	M			3.09	65		50.6	30.6	9.05	9.6		0.82		0.67	0.128											69	69.57	39.35	24.07		13	2.24
124	80	M			2.47	44		44.6	17.1	9.7	8		0.69		0.74	0.153											91	90.52	61.54	31.55		9.9	1.03
125	50	M	72	1.63	3.63	93		54.1	27.4	10.5	11.6		0.44		0.96	0.16											77.62	80.19	49.29	23.84	16.4	10	2.59
126	48	M			2.47	114		38.8	20.5	13.4	13.4		0.38		0.79	0.129											68.47	79.29	47.27	22.18	10.2	9.9	3.42
127	71	F	48	1.63				40.1	23.2	10.7	10.7		0.574	60.45	0.728	0.132							0.091	0.0985	0.092		83	81.3	57.6	36.4	13.6	7.12	0.74
128	43	F						41.2	28.4	8.47	9.94		0.797	116.5	1.08	0.125							0.0875	0.1285	0.303		60	59.5	31.3	38.35	18.6	8.7	2.36
129	40	F	73	1.61				50.6	34.4	9.63	8.19		0.494	54.8	0.587	0.105							0.121	0.139	0.078		60	57.7	31.9	32.8	16.7	8.67	1.38
130	51	F	105	1.64				46.7	34.4	12.7	12.7		0.649	72.7	0.824	0.142							0.119	0.1095	0.208		60	51.6	26.4	29.05	19.6	6.94	2.63
131	51	M	100	1.7				38.1	25	9.92	7.93		0.62	105.5	0.827	0.145							0.092	0.105	0.129		70	64.2	34.4	19.85	14.2	9.13	1.485
132	52	M			3.08	77		48.55	32.85	19.1	17.7		0.45		0.65	0.138		26.3	35.07	25.43	0.132						60	60.495	32.37	15.52		8.9	1.71
133	81	M	58	1.63	3.45	56		40	21.7	8	8.6		0.37		0.73	0.178											78	77.6	45.71	16.995		8.6	1.5
134	52	M			2.66	104		53.2	27.4	8.9	7.4		0.83		1.1	0.102											80	79.59	48.61	24.05		13.1	4.85
135	72	F	70	1.63	2.57	87		60.5	50.3	10.3	11.4		0.87		0.31	0.102											35	34.86	16.98			4.9	1
136	62	M	95	1.72	3.08	90		75.4	66.8	8.9	10.3		0.85														24	23.77	11.35			4	0.92
137	15	M			3.25	129		38.1	29.2	10.8	9.9		0.59		0.78	0.096											50	49.27	24.71	13.25		5.7	3.92
138	78	F	98	1.7	3.12	90		45.4	29.7	6	6		0.45		0.79	0.141											64	63.85	34.74	26.74		8.3	2.29
139	75	M			3.45	45		52.6	33.7	9.7	10.3		0.53		0.62	0.126											65	65.01	35.87	15.82		9.1	0.68
140	73	M	85	1.7	2.62	80		49	21.3	11.7	11.4		0.51		0.62	0.15											85	85.78	56.08	21.11		7.4	1.47
141	12	F			2.91	61		40.6	24.6	8.6	10.9		0.86		0.3	0.15											70	70.47	39.44	26.31		14.6	2.24
142	49	F	80	1.75	2.9	78		53.8	31.4	9.7	7.9		0.71		0.53	0.135											55.6	72.01	41.57	19.7		13.7	2.82
143	18	F			2.2	72		49.5	25.3	7.5	6.5		0.99		0.38	0.138											80	80.12	48.91	24.54		11.7	2.69
144	49	M			3.21	105		56.2		8.5	5.4		0.94		0.73	0.108											80	80.24	49.46	18.54		11.7	3.33
145	15	M			3.02	57		48.9	28.8	6.1	4.8		1.03		0.42	0.129											72	71.75	41.07	29.73		13.36	2.36
146	27	F			2.3	84		42.3		7.9	7.3							37.59	45.01	23.75	0.156						71	71	40	25.85		13.5	3.67
147	27	F			2.71	60		46.3	28	8.7	10		0.89		0.46	0.144											70	70.22	39.62	13.09		11.7	1.68
148	53	F			2.66	72		48.4	30.2	11.3	9.5		0.38		0.7	0.132											67	67.38	37.75	20.65		9.9	1.92
149	55	M	90	1.82	2.74	104		39.9	29.6	6.4	4.2		0.57		0.57	0.105											59	58.97	30.99	12.21		7.6	1.88
150	68	F			3.66	86		66.5	52.8	8.9	9.1		0.82		0.98	0.126											38.32	41	20.59	25.03		4.6	1.34
151	65	M			3.83	72		64.5	40.6	10.3	13.1		0.57		0.83	0.186											58.17	65.98	37.17	19.62		9.1	2.02
151	85	M			2.94	69		68.9	65.1	7.7	5.7		0.45		0.67	0.162											13.32	12.14	5.56	10.9		3.5	0.62
152	43	M	65	1.62	2.9	70		44.2	21.8	8.5	9.4		0.48		0.72	0.129											82	81.98	50.55	16.2		9.7	1.98
153	71	M			2.57	80		59.3	53.2	7.6	7.3		1.13		0.13	0.126		12.14	22.66	29.54	0.228						12.14	20.07	9.28		8.2	4.4	0.83
154	80	F			2.96	75		53.8	41.1	9.7	9.7		0.54		0.89	0.162											67.39	78.78	47.62	11.03	13.7	9.1	2.35
156	32	M			3.36	76		54.9	31.8	6.6	7.1		0.82		0.39	0.126											73	72.66	42.2			11.8	2.58
157		M			2.77	71		59	40.8	6.8	7.3		0.63		0.3	0.096											65.73	57.54	30.78	19.19	15.7	10.3	1.96
158	30	M	75	1.79	2.86	58		53.7	34.3	6.3	8		0.54		0.45	0.118											65	65.33	36.17	19.66		10.3	1.95
159	79	M		1.58	3	73		50.1	26.1	9.9	9.2		0.57		0.84	0.135											78.79	79.07	47.89	15.8		12.6	2.05
160	61	M			3.17	73		54.3	35.5	7	5.9		0.77		0.61			72.3	34.53	18.88	0.147						63	63.27	34.65	23.53		12.4	2.76
161	75	M	55	1.7	3.03	48		52.6	33.1	8	8		0.42		0.69	0.156											64.03	66.43	36.96	29.1		8	0.68
162	66	F			3.21	79		47.8	27.8	5.4	4.8		0.23		0.56	0.153											73	72.65	41.77	20.85		9.3	2.2
163	49	F			3.08	74		38.3	23.4	8	6.3		0.54		0.87	0.14											70	69.91	38.81	25.53	15.8	10.9	2.23
164	59	F	94	1.78	2.51	67		60.5	38.3	8	6.9		1.02		0.73	0.186		49.54	57.43	18.85	0.168						71.2	65.71	36.79	25.08		8.7	1.66
165	35	M			2.8	63		62.3	44	8.6	7.4		0.67		0.48	0.15											55	55.27	29.36	16.8		11.6	1.97
166	27	M	116	1.8	2.74	95		54.8	33.9	9.9	10.5		0.67		0.49	0.114											68	67.72	38.17	21.4		8.9	2.92
167	40	M			3.48	70		65.7	58	10	9.4		0.98		0.28	0.144											30.73	24.79	11.78	14.8		5.1	1
168	48	M	86	1.83	3.39	66		57.8	45.7	10.9	11.5		1.18		0.23	0.132											52.35	41.66	20.85	14.17	10.8	5.4	1.11
169	62	M	60	1.65	3.48	50		57.5	34.3	6	8.6		0.61		0.77	0.15											63.15	70.33	40.35	23.42		9.6	1.37
170	31	M			2.86	64		64	39.1	8.6	10		0.86		0.62	0.144		37.59	58.36	26.21	0.186						68.68	68.1	38.83			14.7	2.57
171	45	F			2.58	65		50.5	28.8	6.5	7.8		0.94		0.72	0.132											73.45	72.9	42.84	34.38		10.8	1.66
172	63	F			3.03	114		58.3	46.8	10.3	10.3		0.8		0.49	0.108											31.09	30.71	14.75	13.3	7.4	5.9	1.97
173	79	F	65	1.59	2.4	76		51.4	38.3	8	8		1.07		0.89	0.16											28	40.38	20.29	16.46		9.6	2.14
174	60	F	80	1.67	2.75	72		46	28.1	8.9	8.9		0.4		0.6	0.148		14.03	19.29	17.1	0.207						70	70.4	40.02	18.58		8.7	1.94
175	76	F			2.62	75		53.9	30.7	9.6	9.6		0.48		0.69	0.165											74	73.62	42.99	27.8		11.4	2.66
176	36	M			2.29	100		61.2	53.6	7.5	8.5		1.5		0.4	0.082											26.89	26.03	12.31	7.57	8.5	5.9	1.66
177	18	M			3.26	73		51.4	35.6	6	6		0.78		0.35	0.168		34.13	63.31	21.76	0.195						53.59	58.87	31.4			13.3	2.47
178	67	M	70	1.66	3.37	72		47.4	26.8	7.4	7.4		0.81		0.5	0.135											77	76.9	45.91	15.76		6.3	1.1
179	65	M			2.9	98		38.3		8.5	7.4		0.44		0.72	0.12											58	58.19		14.72		7.3	2.35
180	66	F			2.49	106		44.4	39	8.7	9.4		0.73														34	24.47	11.21	11.16		4.7	0.835
181	53	M	51	1.55	2.85	68		39.8	17.7	8.6	7.5		0.53		0.61	0.138											85	85.42	54.1	21.93		10.1	1.68
182	61	F	55	165	2.76			50.8	39.8	9.58	8.47		0.579	46.4	0.789	0.145							0.096	0.113	0.145		32	43.8	21.7	23.55	13.2	6.9	1.39
183	68	M	65	1.51	2.98			45.3	27.3	10.3	9.21		0.489	49	0.698	0.132							0.089	0.12	0.11		70	70.6	39.8	21.3	16.6	8.2	1.08
184	62	F	103	1.75	2.8			48.4	24.6	8.5	9.35		0.51	125	0.712								0.094	0.111	0.097		80	80.4	49.1	33.25	21.8	10.6	1.68
185	57	M	101	1.65	4.33			57.6	38.8	12.2	11.7		0.444	65	0.633								0.096	0.109	0.073		60	60.4	32.7	22.4	13.6	13.1	2.8
186	64	F	90	1.6	3.35			47.6	33.5	12.2	8.6		0.398	53.7	0.712	0.128							0.095	0.093	0.103		84	84.2	53.4	22.2	11.8	7.41	1.01
187	58	F	75	1.67	2.86			52.4	30.5	7.93	7.93		0.6	47.3	0.789								0.104	0.098	0.117		72	72.2	41.7	23.45	12.5	8.46	1.1
188	60	F	80	1.64	2.54			32.2	22.7	11.8	9.97		0.44	68.3	0.663	0.084							0.109	0.107	0.151		58	58	29.6	21	14.95	11.03	3.16
189	47	M	98	1.7	3.37			51.5	45.3	13.7	14.8		1.15	119	0.451	0.091							0.039	0.047	0.047		27.1	22.85	11.92	16.45	8.16	5.58	1.03
190	37	M	68	1.7	3.36			48.9	35.7	7.65	9.77		1.05	61.8	0.461	0.209							0.074	0.188	0.084		55	52	27	26.6	16.4	8.1	0.96
191	60	M	72	1.83	3.21			52.9	44	8.53	9.52		0.54	148	0.77	0.101							0.064	0.085	0.061		48.1	35	16.9	16.9	11.2	5.9	1.01
192	60	M	80	1.7	2.76			45.7	30.6	9.21	9.58		0.789	112.5	0.597	0.288							0.068	0.108	0.1995		62	61.7	33.1	26.75	15.6	7.7	0.678
193	43	M	79	1.64	3.94	91		59	32	8	8																77	76.74	46.15	26.73		16.2	4.3
194	68	M			2.86	45		56	37.1	11.7	10.9		0.76		1.63	0.186											62	62.88	34.28	33.96		7.8	1
195	50	F	60	1.6	2.36			51.2	36.7	13.6	11.8		0.719	41.6	0.461								0.047	0.0495	0.067		65	54	28.3	27.45	10.3	3.8	0.73
196	40	F	83	1.76	2.28			46	31.3	8.84	10.7		0.621	55.5	0.447	0.128							0.066	0.138	0.094		60	58.7	32	31.7	17.5	10.8	2.12
197	48	F	88	1.62	2.46			46.7	26.8	8.5	8.5		0.458	40.4	0.65								0.116	0.149	0.156		69.5	73.8	42.7	26.85	16.5	8.4	1.9
198	50	M	96	1.82	2.72			48.5	29.5	7.71	9.51		0.76	82.65	0.582								0.095	0.136	0.13		70	69.6	39.3	43.4	16.7	12.2	1.69
199	58	F	88	1.74	2.55			42.5	22.9	8.5	10.2		0.281		0.481								0.127	0.1	0.165		78	77.7	46	33.3	19.4	8.92	1.4
200	60	F	60	1.65	2.7			45.3	26.1	7.73	9.58		0.544		0.627								0.101	0.154	0.108		73	73.4	42.3	35	19.97	11.7	4.33
201	29	F	77	1.6	2.1			42.4	28.4	6.63	7.37		0.707	60.1	0.57								0.121	0.201	0.087		65	62	33	20.2	18.1	11.5	3.14
202	68	F	65	1.55	1.71			51.2	36.1	10.3	8.33		0.51	61.1	0.649								0.066	0.082	0.094		56	56	29.5	38.25	15.5	8.06	1.35
203	72	F			2.4	94		64.5	46.3	9.1	6.9		1.32		1.05	0.144											64.64	60.18	33.06	23.71	22.9	12.5	2.73
204	89	F			2.87	58		37.7	20.4	9.6	11.5		0.44		0.73	0.2											78.52	77.86	45.76	34.85	16.9	8.9	0.745
205	28	M	73	1.85	3.37	72		56	30.8	6.3	8		0.6	64.84	0.3	0.09		46.4	46.4	22.66	0.114						76.05	75.6	44.9	13.62	17.9	9.5	2.16
206	43	F			2.75	108		47.2	31.3	7	7.7		0.72		0.57	0.09											62	62.58	33.78	14.66		8.9	3.55
207	62	M	60	1.74	3.56	93		55.8	45.7	8.1	6		0.36	57.69	0.61	0.096		20.48	39.62	26.71	0.192						38.73	37.06	18.07	13.58	10.1	5.6	2.15
208	60	M	98	1.68	2.82	72		50.8	32.3	12.1	12.1		0.57	43.39	0.96	0.136		38.28	28.04	22.93	0.129						45.21	65.97	36.51	26.93	12.1	10.7	2.05
209	43	F			2.94	112		56.4	49.7	9.4	8.1		0.83	39.8	0.25	0.054		23.67	48.22	20.61	0.142						20.74	25.4	11.9	7.65	6.5	4.5	1.89
210	40	F	72	1.65	2.67	82		49.4	26.2	8.1	7.1		0.78	71.03	0.56	0.123		38.58	32.64	19.78	0.141						67.09	78.16	46.94	23.53	16.3	10.4	2.73
211	52	F	91	1.7	2.75	65		59.7	38.7	6.7	8		0.65	55.52	0.79	0.147		32.15	30.17	24.73	0.129						55.63	63.38	35.14	22.68	14.4	10.2	1.85
212	65	M			2.2	123		51.1	44.1	8.6	7.5		0.72		0.33	0.072											28.31	29.09	13.68			3.8	1.35
213		M			1.88	104		29.3	18.3	4.8	4.8																72	72.16	40	20.35		7.6	2.22
